# Supplementary material for: Genome-Wide Identification and Analysis of TCP Gene Family among Three Dendrobium Species
Source: Plants (Basel). 2023 Sep 7;12(18):3201. doi: 10.3390/plants12183201 (PMC10538224; doi:10.3390/plants12183201)
Supplement: Supplementary file 1 [file plants-12-03201-s001.zip]

Archive with 10 entries (9 files):
- supplementary/
- supplementary/Supplementary fig 1.tif
- supplementary/Supplementary fig 2.tif
- supplementary/Supplementary fig 3.tif
- supplementary/Supplementary Table 1.xlsx
- supplementary/Supplementary Table 2.xlsx
- supplementary/Supplementary Table 3.xlsx
- supplementary/Supplementary Table 4.xlsx
- supplementary/Supplementary Table 5.xlsx
- supplementary/Supplementary Table 6.xlsx
