# Supplementary material for: Genome-Wide Identification and Analysis of TCP Gene Family among Three Dendrobium Species
Source: Plants (Basel). 2023 Sep 7;12(18):3201. doi: 10.3390/plants12183201 (PMC10538224; doi:10.3390/plants12183201)
Supplement: Supplementary file 1 [file plants-12-03201-s001.zip › supplementary/Supplementary Table 1.xlsx]

## Sheet: Sheet1
		Table S1. The sequence information of 23 reference A. thaliana proteins used in the BLASTP search
		Gene ID	Chromosome	Chromosome location (Start)	Chromosome location (End)
		AT5G08070.1	5	2584358	2586035
		AT1G53230.1	1	19849788	19851725
		AT3G27010.1	3	9957376	9958945
		AT5G23280.1	5	7842607	7844649
		AT1G68800.1	1	25845892	25850131
		AT5G51910.1	5	21094547	21095702
		AT3G47620.1	3	17558793	17561259
		AT3G18550.1	3	6383289	6385815
		AT5G60970.1	5	24535337	24537244
		AT2G31070.1	2	13220478	13222642
		AT5G41030.1	5	16428706	16429679
		AT1G30210.1	1	10627185	10630566
		AT4G18390.1	4	10162922	10165583
		AT2G37000.1	2	15540246	15541248
		AT3G45150.1	3	16531179	16531676
		AT5G08330.1	5	2680401	2681993
		AT1G69690.1	1	26216009	26218071
		AT3G02150.1	3	390720	392767
		AT2G45680.1	2	18820242	18821889
		AT3G15030.1	3	5061681	5064152
		AT1G35560.1	1	13115824	13117235
		AT1G58100.1	1	21512332	21514189
		AT1G72010.1	1	27107558	27109275
