# Supplementary material for: Genome-Wide Identification and Analysis of TCP Gene Family among Three Dendrobium Species
Source: Plants (Basel). 2023 Sep 7;12(18):3201. doi: 10.3390/plants12183201 (PMC10538224; doi:10.3390/plants12183201)
Supplement: Supplementary file 1 [file plants-12-03201-s001.zip › supplementary/Supplementary Table 2.xlsx]

## Sheet: Sheet1
		Table S2. The characteristics of TCP members identified in D. officinale (Do), D. nobile (Dn), and D. chrysotoxum (Dc)
		Gene name	Gene ID	Length (aa)	Chr	Chr location	MW	pI(Da)
		DoTCP1	Dof001727	453	CM033682.1	86022665-86036726	49135.6	6.62
		DoTCP2	Dof015550	392	CM033692.1	2159095-2174513	44657.9	6.89
		DoTCP3	Dof016395	584	CM033692.1	25967200-26045521	64871.1	7.32
		DoTCP4	Dof019129	276	CM033695.1	523010-525790	30771.7	6.16
		DoTCP5	Dof019280	451	CM033695.1	3867972-3869324	49602.1	7.06
		DoTCP6	Dof020485	212	CM033696.1	1965599-1966234	22320	8.47
		DoTCP7	Dof021066	202	CM033696.1	26162340-26163282	21697.6	11.28
		DoTCP8	Dof022197	392	CM033697.1	10151714-10157221	43225.3	8.58
		DoTCP9	Dof023326	374	CM033698.1	27958401-27959522	40624.3	9.11
		DoTCP10	Dof024982	359	CM033700.1	5550952-5552028	40594.7	5.82
		DoTCP11	Dof003611	293	CM033683.1	82524203-82525243	30245.1	10.16
		DoTCP12	Dof003716	179	CM033683.1	85249353-85249889	20019.7	10.68
		DoTCP13	Dof004254	279	CM033684.1	7435902-7436738	29807.4	10.56
		DoTCP14	Dof004589	301	CM033684.1	16047595-16048497	31713	6.9
		DoTCP15	Dof005389	243	CM033684.1	58751880-58752873	25572.3	7.35
		DoTCP16	Dof008098	345	CM033686.1	8489723-8494913	38247.6	8.15
		DoTCP17	Dof009518	390	CM033687.1	5433580-5460725	41959.4	8.49
		DoTCP18	Dof009859	369	CM033687.1	14578003-14579109	38853.7	8.36
		DoTCP19	Dof010088	351	CM033687.1	20412621-20414856	35922	10.07
		DoTCP20	Dof011257	275	CM033688.1	4291059-4297124	30739.3	9.81
		DoTCP21	Dof013288	272	CM033689.1	59096129-59097964	27224.2	10.39
		DoTCP22	Dof013627	300	CM033690.1	4126852-4128591	31795.2	8.56
		DoTCP23	Dof026439	325	unanchor1462	391641-392615	34339.7	7.7
		DoTCP24	Dof025859	359	unanchor1502	362788-370114	40044.7	8.34
		DnTCP1	KAI0530650.1	299	CM039718.1	4707391-4708290	31786.2	8.56
		DnTCP2	KAI0528721.1	271	CM039719.1	3828317-3829132	27221.2	10.39
		DnTCP3	KAI0524182.1	223	CM039721.1	4468292-4468963	24900.6	9.81
		DnTCP4	KAI0522592.1	411	CM039722.1	33691747-33692982	45365.2	9.82
		DnTCP5	KAI0523530.1	302	CM039722.1	59169283-59170191	33969.6	6.51
		DnTCP6	KAI0520270.1	575	CM039723.1	79952041-79954520	63925.2	10.13
		DnTCP7	KAI0510177.1	227	CM039726.1	8144965-8145648	24128.9	10.05
		DnTCP8	KAI0510548.1	300	CM039726.1	17129377-17130279	31740.1	6.9
		DnTCP9	KAI0511423.1	241	CM039726.1	59889786-59890511	25529.2	7.03
		DnTCP10	KAI0507527.1	340	CM039727.1	10629046-10630068	37596	7.62
		DnTCP11	KAI0501126.1	274	CM039729.1	551351-552175	30538.6	6.25
		DnTCP12	KAI0501341.1	419	CM039729.1	4344385-4346752	45819	9.03
		DnTCP13	KAI0499495.1	211	CM039730.1	6146541-6147176	22320	8.47
		DnTCP14	KAI0500193.1	318	CM039730.1	37858565-37859521	33346.5	8.48
		DnTCP15	KAI0500699.1	786	CM039730.1	47767951-47770311	88496.5	6.39
		DnTCP16	KAI0498707.1	369	CM039731.1	23545133-23546242	40697.9	8.61
		DnTCP17	KAI0498829.1	375	CM039731.1	29170964-29172091	40543	8.79
		DnTCP18	KAI0494434.1	351	CM039734.1	56611246-56612301	36032.2	10.07
		DnTCP19	KAI0494659.1	371	CM039734.1	62004513-62005628	39190.1	8.36
		DnTCP20	KAI0495113.1	389	CM039734.1	72203752-72204921	42176.7	8.61
		DnTCP21	KAI0492922.1	325	CM039735.1	85728150-85729127	34433.8	7.72
		DnTCP22	KAI0493272.1	312	CM039735.1	93299545-93301216	35384.3	8
		DnTCP23	KAI0488970.1	255	CM039736.1	72650236-72651003	27096.5	6.16
		DcTCP1	KAH0468103.1	629	CM034300.1	4778624-4792800	70255.2	10.39
		DcTCP2	KAH0467086.1	411	CM034301.1	28060011-28061246	45092.8	9.93
		DcTCP3	KAH0467393.1	303	CM034301.1	57642827-57643738	34038.5	6.68
		DcTCP4	KAH0466390.1	290	CM034302.1	86175546-86176418	30092	10.16
		DcTCP5	KAH0460237.1	343	CM034306.1	12811985-12813016	37859.3	7.66
		DcTCP6	KAH0457837.1	288	CM034308.1	643650-648505	32047.3	6.16
		DcTCP7	KAH0457719.1	398	CM034308.1	5121523-5122719	43405	7.61
		DcTCP8	KAH0456741.1	200	CM034309.1	2052610-2053212	21191.7	6.96
		DcTCP9	KAH0455309.1	369	CM034310.1	19054601-19055710	40593.8	8.61
		DcTCP10	KAH0455890.1	369	CM034310.1	19294214-19295323	40593.8	8.61
		DcTCP11	KAH0455859.1	376	CM034310.1	27689144-27690274	40603.2	9.31
		DcTCP12	KAH0452967.1	300	CM034312.1	11321067-11322248	33709.7	8.35
		DcTCP13	KAH0450810.1	324	CM034314.1	88666287-88667261	34244.6	7.76
		DcTCP14	KAH0433332.1	266	JAGFBR010000818.1	582479-583279	28555.6	7.84
