# Supplementary material for: Genome-Wide Identification and Analysis of TCP Gene Family among Three Dendrobium Species
Source: Plants (Basel). 2023 Sep 7;12(18):3201. doi: 10.3390/plants12183201 (PMC10538224; doi:10.3390/plants12183201)
Supplement: Supplementary file 1 [file plants-12-03201-s001.zip › supplementary/Supplementary Table 3.xlsx]

## Sheet: Sheet1
		Table S3. The chromosome characteristics of D. officinale, D. nobile, and D. chrysotoxum
		Species	Accession number	Chr name	Length (Mb)
		Dendrobium chrysotoxum	CM034297.1	DCchr1	55.98
		Dendrobium chrysotoxum	CM034298.1	DCchr2	57.86
		Dendrobium chrysotoxum	CM034299.1	DCchr3	36.51
		Dendrobium chrysotoxum	CM034300.1	DCchr4	78.12
		Dendrobium chrysotoxum	CM034301.1	DCchr5	57.63
		Dendrobium chrysotoxum	CM034302.1	DCchr6	93.87
		Dendrobium chrysotoxum	CM034303.1	DCchr7	54.76
		Dendrobium chrysotoxum	CM034304.1	DCchr8	43.14
		Dendrobium chrysotoxum	CM034305.1	DCchr9	94.2
		Dendrobium chrysotoxum	CM034306.1	DCchr10	50.78
		Dendrobium chrysotoxum	CM034307.1	DCchr11	64.66
		Dendrobium chrysotoxum	CM034308.1	DCchr12	57.44
		Dendrobium chrysotoxum	CM034309.1	DCchr13	57.45
		Dendrobium chrysotoxum	CM034310.1	DCchr14	45.18
		Dendrobium chrysotoxum	CM034311.1	DCchr15	44.81
		Dendrobium chrysotoxum	CM034312.1	DCchr16	83.83
		Dendrobium chrysotoxum	CM034313.1	DCchr17	90.23
		Dendrobium chrysotoxum	CM034314.1	DCchr18	95.84
		Dendrobium chrysotoxum	CM034315.1	DCchr19	87.09
		Dendrobium nobile	CM039718.1	DNchr1	55.31
		Dendrobium nobile	CM039719.1	DNchr2	61.47
		Dendrobium nobile	CM039720.1	DNchr3	37.44
		Dendrobium nobile	CM039721.1	DNchr4	72.72
		Dendrobium nobile	CM039722.1	DNchr5	58.95
		Dendrobium nobile	CM039723.1	DNchr6	85.89
		Dendrobium nobile	CM039724.1	DNchr7	51.28
		Dendrobium nobile	CM039725.1	DNchr8	36.03
		Dendrobium nobile	CM039726.1	DNchr9	78.13
		Dendrobium nobile	CM039727.1	DNchr10	39.5
		Dendrobium nobile	CM039728.1	DNchr11	55.44
		Dendrobium nobile	CM039729.1	DNchr12	48.95
		Dendrobium nobile	CM039730.1	DNchr13	53.36
		Dendrobium nobile	CM039731.1	DNchr14	42.41
		Dendrobium nobile	CM039732.1	DNchr15	43.93
		Dendrobium nobile	CM039733.1	DNchr16	71.04
		Dendrobium nobile	CM039734.1	DNchr17	74.33
		Dendrobium nobile	CM039735.1	DNchr18	90.94
		Dendrobium nobile	CM039736.1	DNchr19	80.16
		Dendrobium officinale	CM033682.1	DOchr1	90.57
		Dendrobium officinale	CM033683.1	DOchr2	87.34
		Dendrobium officinale	CM033684.1	DOchr3	76.62
		Dendrobium officinale	CM033685.1	DOchr4	75.85
		Dendrobium officinale	CM033686.1	DOchr5	72.22
		Dendrobium officinale	CM033687.1	DOchr6	70.38
		Dendrobium officinale	CM033688.1	DOchr7	70.37
		Dendrobium officinale	CM033689.1	DOchr8	60.15
		Dendrobium officinale	CM033690.1	DOchr9	52.47
		Dendrobium officinale	CM033691.1	DOchr10	51.13
		Dendrobium officinale	CM033692.1	DOchr11	51.07
		Dendrobium officinale	CM033693.1	DOchr12	48.4
		Dendrobium officinale	CM033694.1	DOchr13	45.95
		Dendrobium officinale	CM033695.1	DOchr14	43.86
		Dendrobium officinale	CM033696.1	DOchr15	42.44
		Dendrobium officinale	CM033697.1	DOchr16	41.21
		Dendrobium officinale	CM033698.1	DOchr17	40.64
		Dendrobium officinale	CM033699.1	DOchr18	39.18
		Dendrobium officinale	CM033700.1	DOchr19	36.22
