# Supplementary material for: Genome-Wide Identification and Analysis of TCP Gene Family among Three Dendrobium Species
Source: Plants (Basel). 2023 Sep 7;12(18):3201. doi: 10.3390/plants12183201 (PMC10538224; doi:10.3390/plants12183201)
Supplement: Supplementary file 1 [file plants-12-03201-s001.zip › supplementary/Supplementary Table 4.xlsx]

## Sheet: Sheet1
		Table S4. Information of cis-acting elements in TCP genes of D. officinale, D. nobile, and D. chrysotoxum
			cis-acting elements
		ABRE	cis-acting element involved in the abscisic acid responsiveness
		TCA-element	cis-acting element involved in salicylic acid responsiveness
		ERE	Nicotiana glutinos
		GARE-motif	gibberellin-responsive element
		P-box	gibberellin-responsive element
		TATC-box	cis-acting element involved in gibberellin-responsiveness
		TGACG-motif	cis-acting regulatory element involved in the MeJA-responsiveness
		TGA-element	auxin-responsive element
		G-box	cis-acting regulatory element involved in light responsiveness
		GATA-motif	part of a light responsive element
		i-box	part of a light responsive element
		TCT-motif	part of a conserved DNA module involved in light responsiveness
		AE-box	part of a module for light response
		GT1-motif	light responsive element
		Box 4	part of a conserved DNA module involved in light responsiveness
		TC-rich repeats	cis-acting element involved in defense and stress responsiveness
		MBS	MYB binding site involved in drought-inducibility
		Myc	stress responses
		Myb	stress responses
		box S	stress responses
		W box	stress responses
		LTR	cis-acting element involved in low-temperature responsiveness
		WUN-motif	wound-responsive element
		CAT-box	cis-acting regulatory element related to meristem expression
