# Supplementary material for: Genome-Wide Identification and Analysis of TCP Gene Family among Three Dendrobium Species
Source: Plants (Basel). 2023 Sep 7;12(18):3201. doi: 10.3390/plants12183201 (PMC10538224; doi:10.3390/plants12183201)
Supplement: Supplementary file 1 [file plants-12-03201-s001.zip › supplementary/Supplementary Table 5.xlsx]

## Sheet: Sheet1
		Table S5. PPI networks of TCP proteins in D. officinale
		node	identifier	domain_summary_url
		A0A2I0V6Z6	906689.A0A2I0V6Z6	Transcription factor TEOSINTE BRANCHED 1
		A0A2I0V753	906689.A0A2I0V753	Putative signal recognition particle 43 kDa protein, chloroplastic
		A0A2I0V7U4	906689.A0A2I0V7U4	Uncharacterized protein
		A0A2I0VAQ5	906689.A0A2I0VAQ5	DNA-binding protein ESCAROLA
		A0A2I0VCR8	906689.A0A2I0VCR8	U1 small nuclear ribonucleoprotein 70 kDa
		A0A2I0VI33	906689.A0A2I0VI33	Ankyrin repeat domain-containing protein EMB506, chloroplastic
		A0A2I0VK87	906689.A0A2I0VK87	Uncharacterized protein
		A0A2I0VN31	906689.A0A2I0VN31	Pentatricopeptide repeat-containing protein
		A0A2I0VNV5	906689.A0A2I0VNV5	4Fe-4S ferredoxin-type domain-containing protein
		A0A2I0VPI7	906689.A0A2I0VPI7	Transcription factor TEOSINTE BRANCHED 1
		A0A2I0VR89	906689.A0A2I0VR89	Putative UDP-N-acetylglucosamine--peptide N-acetylglucosaminyltransferase SEC
		A0A2I0VRW5	906689.A0A2I0VRW5	Transcription factor PCF2
		A0A2I0VTS3	906689.A0A2I0VTS3	Uncharacterized protein
		A0A2I0VUA4	906689.A0A2I0VUA4	Transcription factor TCP13
		A0A2I0VVE7	906689.A0A2I0VVE7	Putative WRKY transcription factor 28
		A0A2I0VWS5	906689.A0A2I0VWS5	Uncharacterized protein
		A0A2I0VXZ6	906689.A0A2I0VXZ6	Protein TOPLESS
		A0A2I0W4V0	906689.A0A2I0W4V0	Thioredoxin Y, chloroplastic
		A0A2I0W5N9	906689.A0A2I0W5N9	E3 ubiquitin-protein ligase PRT1
		A0A2I0W6X6	906689.A0A2I0W6X6	Protein Mut11
		A0A2I0W705	906689.A0A2I0W705	Transcription factor TCP15
		A0A2I0W8D5	906689.A0A2I0W8D5	Uncharacterized protein
		A0A2I0W8V0	906689.A0A2I0W8V0	Pentatricopeptide repeat-containing protein
		A0A2I0W8V1	906689.A0A2I0W8V1	Transcription factor TCP13
		A0A2I0WAE8	906689.A0A2I0WAE8	Uncharacterized protein
		A0A2I0WAJ3	906689.A0A2I0WAJ3	Transcription factor TCP4
		A0A2I0WBS0	906689.A0A2I0WBS0	Transcription factor PCF2
		A0A2I0WC52	906689.A0A2I0WC52	Transcription factor PCF2
		A0A2I0WCQ3	906689.A0A2I0WCQ3	WUSCHEL-related homeobox 8
		A0A2I0WDK5	906689.A0A2I0WDK5	Transcription factor TCP7
		A0A2I0WDZ9	906689.A0A2I0WDZ9	Transcription factor TCP15
		A0A2I0WG20	906689.A0A2I0WG20	Uncharacterized protein
		A0A2I0WHJ9	906689.A0A2I0WHJ9	Uncharacterized protein
		A0A2I0WIK6	906689.A0A2I0WIK6	Two-component response regulator-like PRR95
		A0A2I0WJM6	906689.A0A2I0WJM6	Uncharacterized protein
		A0A2I0WK17	906689.A0A2I0WK17	Transcription factor TCP2
		A0A2I0WK69	906689.A0A2I0WK69	Expansin; Causes loosening and extension of plant cell walls by disrupting non-covalent bonding between cellulose microfibrils and matrix glucans. No enzymatic activity has been found. ; Belongs to the expansin family. Expansin A subfamily.
		A0A2I0WLV2	906689.A0A2I0WLV2	FRIGIDA-like protein; Belongs to the Frigida family.
		A0A2I0WNH6	906689.A0A2I0WNH6	Transcription factor TCP20
		A0A2I0WRX2	906689.A0A2I0WRX2	N2227 domain-containing protein
		A0A2I0WSG3	906689.A0A2I0WSG3	Transcription factor TCP13
		A0A2I0WSU4	906689.A0A2I0WSU4	Transcription factor TCP20
		A0A2I0WT45	906689.A0A2I0WT45	Putative UDP-N-acetylglucosamine--peptide N-acetylglucosaminyltransferase SPINDLY
		A0A2I0X017	906689.A0A2I0X017	Transcription factor TCP4
		A0A2I0X0L5	906689.A0A2I0X0L5	Transcription factor TCP20
		A0A2I0X1T0	906689.A0A2I0X1T0	Isoflavone reductase
		A0A2I0X343	906689.A0A2I0X343	Transcription factor TCP2
		A0A2I0X4P6	906689.A0A2I0X4P6	Expansin; Causes loosening and extension of plant cell walls by disrupting non-covalent bonding between cellulose microfibrils and matrix glucans. No enzymatic activity has been found. ; Belongs to the expansin family. Expansin A subfamily.
		A0A2I0X8G1	906689.A0A2I0X8G1	Putative WRKY transcription factor 28
		A0A2I0X8M4	906689.A0A2I0X8M4	Dof zinc finger protein DOF5.3
		A0A2I0X9I4	906689.A0A2I0X9I4	Uncharacterized protein
		A0A2I0XGZ5	906689.A0A2I0XGZ5	Transcription factor TCP2
		A0A2I0XHK9	906689.A0A2I0XHK9	Transcription factor TCP2
		A0A2I0XIQ4	906689.A0A2I0XIQ4	Transcription factor TCP7
		ARIA	906689.A0A2I0X628	Arm repeat protein interacting with ABF2
		BHLH47	906689.A0A2I0V9K8	Transcription factor bHLH47
		BRM	906689.A0A2I0X4P4	ATP-dependent helicase BRM
		DAR2	906689.A0A2I0WN86	Protein DA1-related 2
		DICH	906689.A0A2I0XHS6	Transcription factor DICHOTOMA
		DIN1	906689.A0A2I0WXG6	Senescence-associated protein DIN1
		EXPA16	906689.A0A2I0WLF8	Expansin; Causes loosening and extension of plant cell walls by disrupting non-covalent bonding between cellulose microfibrils and matrix glucans. No enzymatic activity has been found. ; Belongs to the expansin family. Expansin A subfamily.
		GRXC3	906689.A0A2I0WGT8	Glutaredoxin-C3
		PCF1	906689.A0A2I0W6Q1	Transcription factor PCF1
		PRR1	906689.A0A2I0WKC8	Two-component response regulator-like PRR1
		SKL2	906689.A0A2I0WNJ7	Putative inactive shikimate kinase like 2, chloroplastic
		SWI3A	906689.A0A2I0VTZ3	SWI/SNF complex subunit SWI3A
		TCP3	906689.A0A2I0WQT5	Transcription factor TCP3
		TCP8	906689.A0A2I0WXK8	Transcription factor TCP8
		TIFY6A	906689.A0A2I0WJ98	Protein TIFY 6A
		ZFP4	906689.A0A2I0W572	Zinc finger protein 4
		psaD	906689.A0A2I0WIZ0	Photosystem I reaction center subunit II, chloroplastic
		ycf39	906689.A0A2I0WXL4	Uncharacterized protein ycf39
