# Supplementary material for: Genome-Wide Identification and Analysis of TCP Gene Family among Three Dendrobium Species
Source: Plants (Basel). 2023 Sep 7;12(18):3201. doi: 10.3390/plants12183201 (PMC10538224; doi:10.3390/plants12183201)
Supplement: Supplementary file 1 [file plants-12-03201-s001.zip › supplementary/Supplementary Table 6.xlsx]

## Sheet: Sheet1
		Table S6. Primer sequences of RT-qPCR
		Gene name	F primer sequences (5'-3')	Tm(℃)	R primer sequences (5'-3')	Tm(℃)
		DoTCP1	AGAAGAGGAATACGGAGAGC	54	GGCGTTCTTGATTAACCAGT	54
		DoTCP2	CATTTACAGGGTATAGTTCCCA	54	GTGGAAATTGGATGAAACTGC	54
		DoTCP3	CCGGAGGATGAAACTTTCTC	54	TCTACTTCCATCCTCTTCCC	53
		DoTCP4	ATAGACATAGCAAAGTATGCACC	54	TCCTCTTGAATTATTGGACAGCA	55
		DoTCP5	CGGAGAAAGACGATCAAAGG	54	CCTTGACTACCAAATCCAGG	53
		DoTCP6	TCTATAACCCTACCCCTGTTC	54	CGTAGTCCATAATACCGCTGA	55
		DoTCP7	ATCGGCATAGAAAGATCGAC	53	GCCAAAGTCCTTTCTCTTGC	55
		DoTCP8	AGTTCTACGACCTCCAAGAC	54	AAGCAGCTCAGTGAAAGAGC	56
		DoTCP9	CTTCCCTCTCCAACTCCTTG	55	GGGAGATGTTGAGGGAAGTG	55
		DoTCP10	CGAATGGCTTCTCCAACAAG	55	ATAATGAAGAAGGCGCTTCT	53
		DoTCP11	TTTGTCATCCGACTATGCCC	55	GCTTGGGAGGATTGGAGAG	55
		DoTCP12	ACTCCAGCCTCTTTTACCAC	55	ATGGGAAGGTAGTTCCCAAC	54
		DoTCP13	GATAGCAGAGACCTCCAAGT	54	CTTGGTGTGGGAAATGGAAG	54
		DoTCP14	TACAGATGGTGATTTCCACCT	56	GAGGAATCCTTGACTACCAAAT	54
		DoTCP15	ACAGAACAAGCAGAACAAGG	54	TCTTGCTGGAGATTTCTTCG	53
		DoTCP16	GTTATTGAACGCTGCTCAAC	53	ATGCAGGAGCTACATCCAC	55
		DoTCP17	GCGCTACCATTGTTCTTTCG	56	AGAGATGGGAGCTCATCAAT	53
		DoTCP18	ATAACCCTACCCCTGTTCCT	55	ACCGCTGAACTGGAAGAAAC	56
		DoTCP19	GCTTATGAAAAGGCAGCCAG	55	TGGACAACGAAACCCCAC	56
		DoTCP20	CTTTCATCACGACAGCCTCC	56	TCCCTTGCTATCCGATACAG	54
		DoTCP21	CAAAGTTTGGACGGTGAAGG	56	CCGTGAGAAGCTCAGTGAAG	55
		DoTCP22	CATTAGCGAAGAAGCAGTCG	55	ATATCGAGCAGTTTGCGAAC	54
		DoTCP23	TGGTTAATCAAGAACGCCAA	53	GGGATCTTGGAAGGATTGG	53
		DoTCP24	GAGACTTTCCCTTGATGTCG	54	CTGCCACACTGAGTCATCAT	55
